# Supplementary material for: Breast Reconstruction Using the Axillary-Approach Endoscopic Extended Latissimus Dorsi (Ax-eeLD) Flap
Source: J Clin Med. 2026 Jan 15;15(2):703. doi: 10.3390/jcm15020703 (PMC12841905; doi:10.3390/jcm15020703)
Supplement: Supplementary file 1 [file jcm-15-00703-s001.zip]

Archive with 1 entries (1 files):
- jcm-4080923-supplementary.mp4
